# Supplementary material for: Observation of natural flexural pulse waves in retinal and carotid arteries for wall elasticity estimation
Source: Sci Adv. 2023 Jun 21;9(25):eadf1783. doi: 10.1126/sciadv.adf1783 (PMC10284541; doi:10.1126/sciadv.adf1783)
Supplement: Supplementary file 2 — Movies S1 to S9 [file sciadv.adf1783_movies_s1_to_s9.zip]

Archive with 9 entries (9 files):
- adf1783_Movie_S1.avi
- adf1783_Movie_S2.mp4
- adf1783_Movie_S3.mp4
- adf1783_Movie_S4.avi
- adf1783_Movie_S5.avi
- adf1783_Movie_S6.avi
- adf1783_Movie_S7.avi
- adf1783_Movie_S8.avi
- adf1783_Movie_S9.avi
